# Supplementary material for: Integrative Taxonomy Reveals Two New Trichoderma Species and a First Mexican Record from Coffee Soils in Veracruz
Source: J Fungi (Basel). 2025 Dec 1;11(12):856. doi: 10.3390/jof11120856 (PMC12733664; doi:10.3390/jof11120856)
Supplement: Supplementary file 1 [file jof-11-00856-s001.zip]

Archive with 2 entries (2 files):
- Figure S1.jpg
- Supplementary material[1].pdf
